# Supplementary material for: Arrests and the Opioid Epidemic: An Investigation into the Spatial and Social Network Spillover of Opioid Overdoses in Chicago
Source: J Quant Criminol. 2025 May 31;42(1):1–30. doi: 10.1007/s10940-025-09612-y (PMC12952898; doi:10.1007/s10940-025-09612-y)
Supplement: Supplementary file 1 — Supplementary file1 (XLSX 39.9 KB) [file 10940_2025_9612_MOESM1_ESM.xlsx]

## Sheet: TA1. Desc Year
Table A1. Descriptive Statistics of Opioid Overdose Rates and Arrest Rates by Year for Chicago, 2016-2019
	2016			2017			2018			2019
	Mean/Prop.	Min.	Max.	Mean/Prop.	Min.	Max.	Mean/Prop.	Min.	Max.	Mean/Prop.	Min.	Max.
Opioid Overdose Rates
EMS-Response Overdose	258.654	0	2472.86	307.085	9.0967	2377.55	325.189	18.1934	3939.63	427.957	18.1934	5792.96
Fatal Overdose	30.383	0	196.618	30.6666	0	232.989	29.1249	0	243.58	34.5725	0	232.989
Arrest Rates
Heroin Possession	97.7547	0	2149.85	95.863	0	1572.68	103.932	0	1979.06	132.43	0	2441.09
Heroin Manufacture/Distribution	50.0625	0	1376.75	43.8395	0	1021.98	49.0112	0	963.728	61.8887	0	2043.95
Synthetic Narcotic Possession	9.91034	0	157.295	11.8039	0	117.971	14.6306	0	148.266	21.8378	0	190.627
Synthetic Manufacture/Distribution	2.84782	0	180.037	1.60044	0	42.3617	2.74027	0	84.7233	2.78109	0	74.1329
Time-Varying Controls
Crime Rate	10827.1	2819.98	36610.3	10724.1	2501.59	34713.8	10717.7	2310.56	35552.5	10460.4	2437.92	35627.2
Homeless Rate	35.3817	0	707.825	43.9879	0	1101.06	34.4192	0	460.153	50.8735	0	1145.44

## Sheet: TA2. Spatial AutoCorr
Table A2. Tests for Spatial Autocorrelation among Opioid Overdose Rates by Year in Chicago, 2016-2019
	2016					2017					2018					2019
	stat	mean	sd	z	p-val	stat	mean	sd	z	p-val	stat	mean	sd	z	p-val	stat	mean	sd	z	p-val
Queen 1 Spatial Autocorrelation
EMS-Response Overdose Rate
Geary's C	0.403491	1	0.103881	-5.74225	9.34266e-09	0.433346	1	0.0940617	-6.02428	1.69867e-09	0.412603	1	0.113453	-5.17743	2.24968e-07	0.471086	1	0.122655	-4.31222	1.61622e-05
Moran's I	0.526508	-0.0131579	0.0644057	8.37916	0	0.512512	-0.0131579	0.0674566	7.79271	6.66134e-15	0.497495	-0.0131579	0.060971	8.37534	0	0.422414	-0.0131579	0.0571647	7.61959	2.55351e-14
Fatal Overdose Rate
Geary's C	0.608386	1	0.098751	-3.96567	7.31895e-05	0.502242	1	0.104355	-4.76988	1.84338e-06	0.427527	1	0.106047	-5.39828	6.72827e-08	0.530052	1	0.0956888	-4.91121	9.05156e-07
Moran's I	0.323153	-0.0131579	0.0660549	5.09139	3.55454e-07	0.426106	-0.0131579	0.064247	6.83711	8.08065e-12	0.501311	-0.0131579	0.0636707	8.08016	6.66134e-16	0.407732	-0.0131579	0.0669812	6.28369	3.30624e-10
Commuting Spatial Autocorrelation
EMS-Response Overdose Rate
Geary's C	0.548299	1	0.57734	-0.782384	0.433989	0.543806	1	0.467205	-0.976432	0.32885	0.530535	1	0.675621	-0.694865	0.48714	0.519594	1	0.764886	-0.628075	0.529955
Moran's I	0.0549377	-0.0131579	0.0298809	2.2789	0.0226732	0.0763655	-0.0131579	0.0296267	3.02172	0.00251346	0.0545744	-0.0131579	0.0301507	2.24646	0.0246748	0.0467189	-0.0131579	0.0304299	1.9677	0.049103
Fatal Overdose Rate
Geary's C	0.566441	1	0.521341	-0.831623	0.405622	0.578525	1	0.582375	-0.723718	0.469239	0.542757	1	0.600201	-0.761816	0.44617	0.607977	1	0.486368	-0.806021	0.420231
Moran's I	0.0462032	-0.0131579	0.0297452	1.99565	0.0459718	0.0585334	-0.0131579	0.0298938	2.3982	0.0164758	0.0617447	-0.0131579	0.0299401	2.50175	0.0123581	0.0639383	-0.0131579	0.0296672	2.5987	0.00935774

## Sheet: TA3. Spatial Tests
Table A3. Lagrange Multiplier Tests for Spatial Lag or Spatial Error Models with Queen 1 Spatial Weight Predicting Opioid Overdose Rates by Opioid Arrests and Year in Chicago, 2016-2019
	2016			2017			2018			2019
	stat	p-val		stat	p-val		stat	p-val		stat	p-val
Heroin Possession
EMS-Response Overdose Rate
Moran	1.02861	0.303663		1.48624	0.137215		-0.915067	1.63984		-1.79782	1.9278
LMerr	0.375091	0.540242		1.04756	0.306071		1.65188	0.198704		4.27827	0.0386027
RLMerr	4.87116	0.0273092		0.629787	0.427433		21.7115	3.16881e-06		12.0956	0.000505418
LMlag	19.295	1.11996e-05		9.94471	0.00161313		9.78863	0.00175594		0.920567	0.337326
RLMlag	23.7911	1.07377e-06		9.52694	0.00202478		29.8483	4.67211e-08		8.73787	0.00311669
Fatal Overdose Rate
Moran	2.46328	0.0137673		-0.195334	1.15487		-0.354167	1.27679		-0.092767	1.07391
LMerr	3.90424	0.0481644		0.327956	0.566865		0.573771	0.448764		0.205864	0.650029
RLMerr	3.65481	0.0559075		1.75376	0.185405		18.1001	2.09593e-05		1.47192	0.225043
LMlag	0.506969	0.476454		0.484208	0.486522		9.85981	0.00168929		0.664592	0.414943
RLMlag	0.257539	0.611816		1.91001	0.166962		27.3861	1.66623e-07		1.93065	0.164688
Heroin Manufacturing/Distribution
EMS-Response Overdose Rate
Moran	1.45689	0.145147		0.689443	0.490544		-2.22769	1.9741		-0.278144	1.2191
LMerr	1.05986	0.303248		0.0770156	0.781383		6.41218	0.011334		0.351451	0.553293
RLMerr	6.91388	0.00855294		3.0065	0.0829311		17.8111	2.43955e-05		6.30164	0.0120627
LMlag	21.4606	3.61172e-06		10.3399	0.00130185		5.52821	0.0187122		16.5017	4.86056e-05
RLMlag	27.3146	1.72898e-07		13.2694	0.000269776		16.9271	3.88422e-05		22.4519	2.1547e-06
Fatal Overdose Rate
Moran	2.25066	0.0244072		-0.0646237	1.05153		-0.781972	1.56577		0.920797	0.357157
LMerr	3.18226	0.0744419		0.192231	0.661066		1.37141	0.241569		0.296654	0.585988
RLMerr	1.85293	0.173443		0.879794	0.348258		10.6592	0.00109525		0.34171	0.558844
LMlag	1.3615	0.243278		0.380372	0.537404		5.31415	0.0211529		2.84994	0.0913773
RLMlag	0.0321719	0.857651		1.06794	0.301412		14.6019	0.000132778		2.895	0.0888549
Synthetic Possession
EMS-Response Overdose Rate
Moran	8.41026	0		6.53631	6.3054e-11		4.73587	2.18122e-06		6.09439	1.09856e-09
LMerr	59.0294	1.55333e-14		34.7341	3.77943e-09		16.7118	4.35101e-05		29.9407	4.45456e-08
RLMerr	19.0077	1.30193e-05		9.69926	0.00184342		4.02453e-05	0.994938		14.2376	0.00016112
LMlag	40.2196	2.26954e-10		25.977	3.45504e-07		27.5784	1.50851e-07		15.9379	6.54542e-05
RLMlag	0.197927	0.6564		0.942139	0.331728		10.8667	0.000979087		0.234778	0.628003
Fatal Overdose Rate
Moran	5.70172	1.18604e-08		4.40903	1.03837e-05		4.50928	6.50491e-06		4.42722	9.54542e-06
LMerr	26.0412	3.34217e-07		14.9322	0.000111445		15.0062	0.000107156		15.0902	0.000102494
RLMerr	13.9766	0.000185095		4.67065	0.0306822		0.119815	0.729235		10.7645	0.00103463
LMlag	12.1557	0.000489382		10.2965	0.00133285		25.0517	5.58138e-07		4.62343	0.0315381
RLMlag	0.0911899	0.76267		0.0349375	0.851727		10.1653	0.00143112		0.297776	0.58528
Synthetic Manufacturing/Distribution
EMS-Response Overdose Rate
Moran	5.31621	1.05953e-07		5.35122	8.73631e-08		4.60242	4.17614e-06		5.70927	1.13461e-08
LMerr	23.1514	1.49735e-06		23.5115	1.24166e-06		15.9559	6.48359e-05		27.0262	2.00712e-07
RLMerr	0.39742	0.528425		1.08392	0.297822		1.39284	0.237927		2.35081	0.125218
LMlag	38.0845	6.77445e-10		28.45	9.61497e-08		39.0711	4.08647e-10		28.5075	9.33338e-08
RLMlag	15.3306	9.02438e-05		6.02238	0.0141256		24.5081	7.39998e-07		3.83212	0.0502794
Fatal Overdose Rate
Moran	3.96966	7.1976e-05		4.6206	3.82638e-06		4.42252	9.75569e-06		4.86564	1.14085e-06
LMerr	12.3972	0.000429969		17.205	3.35561e-05		14.624	0.000131232		19.2825	1.12734e-05
RLMerr	2.65901	0.102965		0.73895	0.389998		1.47124	0.22515		7.96636	0.00476547
LMlag	11.1943	0.00082051		20.8411	4.98996e-06		30.7327	2.96134e-08		11.4256	0.000724376
RLMlag	1.45603	0.227564		4.37514	0.0364669		17.5799	2.75482e-05		0.109472	0.740747

## Sheet: TA4. Hausman Tests
Table A4. Hausman Test for Fixed or Random Effects Models Predicting Opioid Overdose Rates by Arrest Rates in Chicago, 2016-2019
	EMS-Response Overdose Rate		Fatal Overdose Rate
	chi	p-value	chi	p-value
Arrest rates
Heroin Possession	32.4722	1.53175e-06	100.731	6.87328e-21
Heroin Manufacturing/Distribution	8.40405	0.0778497	83.6997	2.86286e-17
Synthetic Possession	-35.6162	1	-84.6937	1
Synthetic Manufacturing/Distribution	-33.5573	1	-290	1

## Sheet: TA5. Altern Com Defs
Table A5. Alternative Definitions of Socially Connected Communities based on Varying Commuting Thresholds to Assess Social Spillover of Arrests on Opioid Overdose Rates in Chicago, 2016-2019
	EMS-Response Opioid Overdoses					Fatal Opioid Overdoses
	Social Model		Combined Model			Social Model		Combined Model
Social Spillovers	b	SE	b	SE		b	SE	b	SE
Heroin Possession
0.25% Threshold	1.648***	(0.39)	-0.0185	(0.42)		0.959*	(0.38)	0.398	(0.43)
0.5% Threshold	2.409*	(1.00)	-0.256	(0.94)		4.624***	(0.89)	4.002***	(0.95)
2% Threshold	0.861	(1.19)	0.699	(1.05)		0.794	(1.13)	0.725	(1.10)
Synthetic Possession
0.25% Threshold	0.425	(0.22)	0.109	(0.26)		-0.0342	(0.21)	-0.190	(0.24)
0.5% Threshold	-0.167	(0.26)	-0.439	(0.27)		-0.127	(0.24)	-0.220	(0.25)
2% Threshold	-0.140	(0.18)	-0.148	(0.18)		-0.203	(0.17)	-0.208	(0.17)
Heroin Manufacture and Distribution
0.25% Threshold	2.125**	(0.77)	1.668*	(0.78)		1.281	(0.92)	1.105	(0.94)
0.5% Threshold	-3.232**	(1.04)	-3.254**	(1.03)		1.958	(1.22)	2.084	(1.22)
2% Threshold	-0.597	(1.22)	-1.153	(1.22)		1.149	(1.44)	0.993	(1.45)
Synthetic Manufacture and Distribution
0.25% Threshold	0.522	(0.48)	0.523	(0.49)		0.724	(0.47)	0.780	(0.48)
0.5% Threshold	0.582	(0.44)	0.582	(0.44)		1.213**	(0.43)	1.257**	(0.43)
2% Threshold	0.212	(0.18)	0.212	(0.18)		0.212	(0.18)	0.214	(0.18)
Note: All models include spatial lag of dependent variable and time-varying controls for crime, homelessness, and time itself. All measures are standardized to a mean of 0 and standard deviation of 1. The significance of the local and spatial spillover coefficients not shown but included in all models.

## Sheet: TA6. 2020 Difference
Table A6. Spatial Autoregressive Models Predicting Opioid Overdose Rates by Arrests in Chicago, 2020, N=77
	EMS-Response Opioid Overdose Rate							Fatal Opioid Overdose Rate
	Model 1		Model 2		Model 3			Model 1		Model 2		Model 3
	b	SE	b	SE	b	SE		b	SE	b	SE	b	SE
Possession
Heroin
Local Arrests	1.987***	(0.10)	2.078***	(0.11)	1.980***	(0.10)		1.118***	(0.18)	1.519***	(0.15)	1.126***	(0.18)
Spatial Spillover of Arrests	1.798**	(0.55)			1.661**	(0.53)		2.677***	(0.58)			2.623***	(0.58)
Social Spillover of Arrests			1.670	(1.48)	1.511	(1.36)				-2.787	(2.33)	-0.919	(2.39)
Synthetic Narcotics
Local Arrests	0.844***	(0.18)	0.785***	(0.14)	0.756***	(0.14)		0.795***	(0.19)	0.655***	(0.13)	0.672***	(0.14)
Spatial Spillover of Arrests	0.106	(0.71)			-0.306	(0.40)		1.076	(0.89)			0.253	(0.53)
Social Spillover of Arrests			1.727*	(0.87)	1.399	(0.94)				2.202**	(0.81)	2.360**	(0.91)
Manufacture and Distribuion
Heroin
Local Arrests	1.595***	(0.09)	1.567***	(0.11)	1.586***	(0.09)		1.026***	(0.13)	1.180***	(0.13)	1.013***	(0.13)
Spatial Spillover of Arrests	2.621***	(0.47)			2.527***	(0.47)		2.643***	(0.48)			2.498***	(0.47)
Social Spillover of Arrests			3.178	(2.83)	1.094	(2.41)				4.630	(3.55)	2.396	(3.45)
Synthetic Narcotics
Local Arrests	2.440***	(0.66)	1.466***	(0.43)	1.709***	(0.47)		1.517**	(0.54)	0.816	(0.42)	0.992*	(0.46)
Spatial Spillover of Arrests	4.719*	(2.18)			1.980	(1.49)		3.462	(1.78)			1.597	(1.43)
Social Spillover of Arrests			-0.218	(3.11)	-0.905	(3.20)				-2.160	(3.02)	-2.422	(3.07)
Note: All measures are standardized to a mean of 0 and standard deviation of 1. All models include spatial lag of dependent variable and controls for crime. * p<.05, ** p<.01, *** p<.001

## Sheet: TA7_Summary
Table A7. Summary of Local, Spatial Spillover, and Social Spillover of Varying Arrest Rate Measures on Opioid Overdose Rates in Chicago, 2016-2019
	EMS-Response Opioid Overdoses							Fatal Opioid Overdoses
	Spatial Model		Social Model		Combined Model			Spatial Model		Social Model		Combined Model
	b	SE	b	SE	b	SE		b	SE	b	SE	b	SE
Opioid Possession
Local Relationship	0.400***	(0.08)	0.377***	(0.08)	0.398***	(0.08)		-0.102	(0.08)	-0.0761	(0.07)	-0.0914	(0.07)
Spatial Spillover	1.649***	(0.18)			1.695***	(0.19)		0.584***	(0.17)			0.352*	(0.17)
Social Spillover			2.169*	(0.97)	-0.683	(0.90)				4.329***	(0.88)	3.639***	(0.94)
AIC	11.50		85.39		12.92			47.25		37.37		35.25
BIC	37.61		111.5		42.76			77.09		67.21		68.82
Heroin Possession
Local Relationship	0.360***	(0.08)	0.318***	(0.08)	0.359***	(0.08)		-0.151*	(0.08)	-0.128	(0.07)	-0.134	(0.07)
Spatial Spillover	1.620***	(0.18)			1.636***	(0.19)		0.550**	(0.17)			0.304	(0.17)
Social Spillover			2.409*	(1.00)	-0.256	(0.94)				4.510***	(0.89)	3.922***	(0.95)
AIC	24.34		90.99		26.26			46.49		33.78		32.77
BIC	50.45		117.1		56.10			76.33		63.62		66.34
Synthetic Possession
Local Relationship	0.129***	(0.03)	0.158***	(0.03)	0.134***	(0.03)		0.132***	(0.03)	0.141***	(0.03)	0.134***	(0.03)
Spatial Spillover	0.182**	(0.06)			0.212***	(0.06)		0.0478	(0.06)			0.0636	(0.06)
Social Spillover			-0.167	(0.26)	-0.439	(0.27)				-0.138	(0.24)	-0.219	(0.25)
AIC	70.80		79.76		70.13			29.36		31.74		32.61
BIC	96.92		105.9		99.97			55.47		61.58		66.18
Opioid Manufacture and Distribution
Local Relationship	0.633***	(0.06)	0.610***	(0.06)	0.630***	(0.06)		-0.0775	(0.06)	-0.0664	(0.06)	-0.0651	(0.06)
Spatial Spillover	0.659***	(0.17)			0.683***	(0.17)		0.132	(0.17)			0.166	(0.17)
Social Spillover			-3.264**	(1.04)	-3.452***	(1.03)				1.686	(1.25)	1.889	(1.21)
AIC	2.635		7.432		-6.482			58.28		57.46		58.57
BIC	28.75		33.54		23.36			88.12		87.30		92.14
Heroin Manufacture and Distribution
Local Relationship	0.669***	(0.06)	0.645***	(0.05)	0.659***	(0.05)		-0.0668	(0.07)	-0.0543	(0.06)	-0.0542	(0.06)
Spatial Spillover	0.599***	(0.17)			0.600***	(0.16)		0.146	(0.17)			0.179	(0.17)
Social Spillover			-3.232**	(1.04)	-3.254**	(1.03)				1.253	(1.25)	1.525	(1.30)
AIC	-16.57		-12.94		-24.41			58.52		58.46		59.38
BIC	9.540		13.17		5.430			88.36		88.30		92.95
Synthetic Manufacture and Distribution
Local Relationship	-0.116***	(0.03)	-0.118***	(0.03)	-0.118***	(0.03)		-0.0431	(0.03)	-0.0432	(0.03)	-0.0445	(0.03)
Spatial Spillover	0.0142	(0.08)			0.000403	(0.08)		-0.0406	(0.08)			-0.0569	(0.08)
Social Spillover			0.582	(0.44)	0.582	(0.44)				1.456**	(0.48)	1.497**	(0.48)
AIC	93.56		91.81		93.81			57.61		52.24		53.68
BIC	119.7		117.9		123.7			87.45		82.08		87.25
Opioid Arrests
Local Relationship	0.624***	(0.07)	0.596***	(0.08)	0.622***	(0.07)		-0.117	(0.08)	-0.0720	(0.08)	-0.0895	(0.08)
Spatial Spillover	1.594***	(0.19)			1.649***	(0.20)		0.510**	(0.18)			0.336	(0.18)
Social Spillover			1.192	(1.15)	-1.190	(1.06)				5.724***	(1.16)	5.173***	(1.17)
AIC	-4.440		58.82		-3.690			50.97		37.95		36.44
BIC	21.67		84.93		26.15			80.81		67.79		70.01
Heroin Arrests
Local Relationship	0.611***	(0.08)	0.591***	(0.08)	0.608***	(0.08)		-0.157*	(0.08)	-0.101	(0.08)	-0.117	(0.08)
Spatial Spillover	1.523***	(0.20)			1.554***	(0.20)		0.493**	(0.18)			0.315	(0.18)
Social Spillover			1.489	(1.19)	-0.722	(1.11)				5.815***	(1.16)	5.286***	(1.21)
AIC	3.903		60.35		5.484			50.04		36.50		35.47
BIC	30.01		86.46		35.32			79.88		66.34		69.04
Synthetic Arrests
Local Relationship	0.0819*	(0.03)	0.0992**	(0.03)	0.0904**	(0.03)		0.116***	(0.03)	0.122***	(0.03)	0.118***	(0.03)
Spatial Spillover	0.267***	(0.07)			0.305***	(0.08)		0.0999	(0.07)			0.109	(0.07)
Social Spillover			0.0313	(0.34)	-0.493	(0.35)				0.0429	(0.31)	-0.128	(0.33)
AIC	86.74		101.1		86.81			42.25		44.48		44.10
BIC	112.9		127.3		116.6			72.09		74.32		77.67
All Drug Arrests
Local Relationship	0.602***	(0.09)	0.605***	(0.09)	0.612***	(0.09)		-0.00492	(0.09)	0.0520	(0.09)	0.0349	(0.09)
Spatial Spillover	1.265***	(0.20)			1.456***	(0.21)		0.618**	(0.20)			0.532**	(0.20)
Social Spillover			-0.000877	(0.62)	-1.549*	(0.62)				2.745***	(0.61)	2.358***	(0.64)
AIC	32.22		70.63		28.03			50.70		48.89		45.74
BIC	58.33		96.74		57.87			80.54		75.00		79.31
Note: All models include spatial lag of dependent variable and time-varying controls for crime, homelessness, and time itself. All measures are standardized to a mean of 0 and standard deviation of 1
